# Supplementary material for: Stimulation of CRISPR-mediated homology-directed repair by an engineered RAD18 variant
Source: Nat Commun. 2019 Jul 30;10:3395. doi: 10.1038/s41467-019-11105-z (PMC6667477; doi:10.1038/s41467-019-11105-z)
Supplement: Supplementary file 2 — Supplementary Data 1 [file 41467_2019_11105_MOESM2_ESM.xlsx]

## Sheet: Primary screen
HDR fold change (relative to control)
	ssODN			dsDNA			ssODN + dsDNA
ORF	Trial #1	Trial #2	Mean	Trial #1	Trial #2	Mean	Mean
MRE11	0.92249	1.05556	0.989023	1.04762	0.711864	0.879742	0.934382
RAD1	0.950445	0.944444	0.947445	1.14286	0.949153	1.046	0.996725
HUS1	0.447268	0.888889	0.668078	2.09524	1.18644	1.64084	1.15446
RAD17	1.14612	1	1.07306	1.04762	1.18644	1.11703	1.09505
KU80	0.950445	1.22222	1.08633	0.857143	0.949153	0.903148	0.994741
TIPIN	0.92249	1.27778	1.10013	0.952381	1.0678	1.01009	1.05511
WHSC1	1.48158	1.27778	1.37968	0.952381	1.18644	1.06941	1.22454
PCNA	0.726811	0.944444	0.835628	0.571429	0.711864	0.641646	0.738637
TIP60	1.2859	1.16667	1.22628	1.42857	1.18644	1.30751	1.26689
MCMDC2	1.42567	1.44444	1.43506	1.2381	1.18644	1.21227	1.32366
RNF8	1.14612	1.11111	1.12862	1.14286	1.18644	1.16465	1.14663
RUVBL2	1.00635	0.815451	0.910902	0.571429	0.711864	0.641646	0.776274
UHRF1	1.09022	0.772532	0.931374	0.952381	0.830508	0.891445	0.911409
RAD51AP1	1.00635	0.901288	0.95382	0.857143	1.30508	1.08111	1.01747
BARD1	1.22999	1.11588	1.17293	1.33333	1.30508	1.31921	1.24607
CHD1	0.531131	0.686695	0.608913	0.666667	0.59322	0.629944	0.619428
ASF1A	1.11817	0.901288	1.00973	0.857143	0.711864	0.784504	0.897116
MCMBP	0.782719	0.729614	0.756166	0.571429	0.711864	0.641646	0.698906
MBD4	0.950445	0.858369	0.904407	0.761905	0.949153	0.855529	0.879968
FEN1	1.17408	1.97425	1.57416	1.14286	1.33333	1.2381	1.40613
LIG4	1.29825	1.06857	1.18341	0.977778	0.987179	0.982479	1.08294
CLOCK	1.50877	1.50857	1.50867	1.46667	1.55128	1.50897	1.50882
RAD51	1.36842	1.06857	1.2185	0.977778	1.12821	1.05299	1.13574
KIAA0913	1.15789	0.942857	1.05038	1.34444	0.846154	1.0953	1.07284
SSBP1	1.01754	0.88	0.948772	1.22222	0.987179	1.1047	1.02674
SMARCAL1	2.011	0.849	1.43	1.34444	1.12821	1.23632	1.33316
RAD52	1.30902	1.25	1.27951	0.990991	1.01987	1.00543	1.14247
DNA2	1.05263	1.06857	1.0606	0.977778	0.987179	0.982479	1.02154
RFWD3	0.736842	0.691429	0.714135	1.1	0.846154	0.973077	0.843606
RBBP8	1.12281	1.00571	1.06426	1.46667	1.26923	1.36795	1.2161
DCLRE1C	1.26316	1.00571	1.13444	1.22222	0.987179	1.1047	1.11957
EXO1	1.15789	0.942857	1.05038	1.1	0.987179	1.04359	1.04698
RNF168	0.701754	1.00571	0.853734	0.753	1.22	0.9865	0.920117
GINS3	0.947368	1.06857	1.00797	0.855556	1.12821	0.99188	0.999925
LMNA	0.491228	0.628571	0.5599	0.611111	0.705128	0.65812	0.60901
MCM8	0.666667	0.691429	0.679048	1.1	0.846154	0.973077	0.826062
MYST2	1.15789	0.88	1.01895	0.977778	1.41026	1.19402	1.10648
SIRT1	0.526316	0.565714	0.546015	0.488889	0.846154	0.667521	0.606768
TCOF1	0.45614	0.691429	0.573784	0.488889	0.423077	0.455983	0.514884
CHK1	0.947368	0.817143	0.882256	0.855556	1.26923	1.06239	0.972324
CHK2	0.561404	0.628571	0.594987	0.488889	0.705128	0.597009	0.595998
TOPBP1	1.33333	1.2	1.26667	0.977778	0.987179	0.982479	1.12457
RPA1	0.990329	0.599251	0.79479	0.572519	0.761905	0.667212	0.731001
RAD18	1.45455	1.7	1.57727	2.17557	1.39683	1.7862	1.68174
SSRP1	1.11412	0.898876	1.0065	1.03053	1.01587	1.0232	1.01485
OTUB1	0.866538	1.07865	0.972595	0.916031	1.01587	0.965952	0.969273
RPA2	1.05222	0.838951	0.945588	1.14504	1.14286	1.14395	1.04477
HMCES	1.4236	0.958801	1.1912	1.14504	1.01587	1.08046	1.13583
WRNIP1	0.649903	0.958801	0.804352	0.916031	0.761905	0.838968	0.82166
FBH1	0.773694	0.719101	0.746398	0.916031	1.26984	1.09294	0.919667
ESRRA	0.649903	1.61798	1.13394	0.687023	0.761905	0.724464	0.929202
SIRT2	0.742747	0.599251	0.670999	0.916031	1.14286	1.02944	0.850221
POLI	0.83559	0.898876	0.867233	0.79	0.97	0.88	0.873617
POLD2	0.711799	1.01873	0.865263	0.687023	1.26984	0.978432	0.921847
MCM9	0.588008	1.13858	0.863292	0.801527	0.761905	0.781716	0.822504
DAXX	1.64023	1.0188	1.32952	1.14504	1.01587	1.08046	1.20499
VRK3	1.54739	0.898876	1.22313	1.25954	0.761905	1.01072	1.11693
PRIMPOL	0.959381	0.539326	0.749353	0.6	0.634921	0.61746	0.683407
HELLS	1.06343	0.952381	1.00791	0.903614	1.33333	1.11847	1.06319
PTPN11	1.14739	0.571429	0.859408	0.993976	0.848485	0.92123	0.890319
UBR2	1.14739	1.14286	1.14512	0.993976	1.09091	1.04244	1.09378
STAM	1.25933	0.952381	1.10585	0.993976	1.21212	1.10305	1.10445
PECI	1.3153	1.14286	1.22908	1.08434	1.21212	1.14823	1.18865
RUVBL1	1.35125	0.978408	1.16483	1.13	0.83	0.98	1.07241
SETD6	0.886757	1.26477	1.07576	0.792786	1.01987	0.906329	0.991047
HDAC1	0.811567	0.666667	0.739117	1.08434	0.848485	0.966411	0.852764
EPC1	0.928983	1.24091	1.08495	0.792786	1.16557	0.979177	1.03206
SETDB2	0.886757	0.763636	0.825196	1.18918	0.582785	0.885982	0.855589
DNMT3A	1.30902	1.14545	1.22724	1.58557	1.31127	1.44842	1.33783
ING1	0.9	0.92	0.91	0.396393	0.728481	0.562437	0.736219
BRD3	0.928983	1.28864	1.10881	0.990982	1.01987	1.00543	1.05712
BRD4	0.82	0.8665	0.84325	0.594589	0.437088	0.515838	0.679544
INO80	1.14012	0.930681	1.0354	0.792786	0.874177	0.833481	0.93444
RAD51D	0.675624	0.572727	0.624176	1.18918	0.437088	0.813133	0.718654
XRCC4	1.05566	1.09773	1.07669	1.38737	1.01987	1.20362	1.14016
DMC1	1.13258	0.889618	1.0111	0.466666	0.792456	0.629561	0.820331
ERCC1	1.02247	1.34069	1.18158	1.02667	1.18868	1.10767	1.14463
POLB	1.13258	0.814439	0.973512	1.12	0.693399	0.906699	0.940105
RRM2B	1.14832	1.10263	1.12547	1.12	0.891513	1.00576	1.06561
POLE	1.06966	0.889618	0.979641	1.02667	1.08963	1.05815	1.01889
RAD23A	0.928983	0.644318	0.786651	0.990982	0.582785	0.786883	0.786767
RAD51B	0.89663	0.964797	0.930714	1.02667	0.891513	0.959089	0.944901
RAD23B	0.849439	1.07757	0.963502	0.933332	1.08963	1.01148	0.987491
PRIM1	0.717851	0.835227	0.776539	0.792786	0.582785	0.687785	0.732162
XPA	0.833708	0.964797	0.899253	0.746666	0.693399	0.720032	0.809643
CDC25C	0.817978	0.952268	0.885123	0.746666	0.792456	0.769561	0.827342
PNKP	1.17978	1.01492	1.09735	1.12	0.99057	1.05528	1.07632
APEX2	0.755057	0.889618	0.822337	1.02667	0.693399	0.860032	0.841185
PARP3	0.770787	0.877089	0.823938	1.262	1.115	1.1885	1.00622
MUS81	0.817978	1.16527	0.991626	1.12	1.08963	1.10481	1.04822
CDC45	1.11685	0.977327	1.04709	0.839999	0.891513	0.865756	0.956423
FANCC	1.25843	1.05251	1.15547	1.02667	1.18868	1.10767	1.13157
FAN1	1.00674	1.35322	1.17998	1.02667	1.3868	1.20673	1.19336
FANCG	1.16405	0.826969	0.995507	1.12	1.08963	1.10481	1.05016
XRCC6	0.793815	0.8737	0.833758	0.98824	0.674701	0.831471	0.832614
DBF4	0.86598	1.23254	1.04926	1.2353	1.01205	1.12368	1.08647
ATRIP	1.05842	0.8737	0.96606	0.61765	1.09639	0.85702	0.91154
GINS1	0.727612	0.761905	0.744758	0.813253	0.848485	0.830869	0.787814
SPO11	1.15464	0.998515	1.07658	0.98824	1.09639	1.04231	1.05945
CDC14A	1.25086	1.01412	1.13249	1.11177	1.09639	1.10408	1.11828
FANCE	1.53952	1.06092	1.30022	1.48236	1.26506	1.37371	1.33697
LIG1	0.727612	0.761905	0.744758	0.813253	0.727273	0.770263	0.757511
POLH	0.867537	0.952381	0.909959	1.08434	1.09091	1.08762	0.998791
POLD1	1.03436	0.904904	0.969634	1.2353	1.01205	1.12368	1.04666
SLX4	1.01031	0.998515	1.00441	0.98824	0.843377	0.915808	0.96011
H2AFX	0.986255	0.998515	0.992385	0.868	0.823	0.8455	0.918942
RAD51C	0.986255	1.07652	1.03139	0.98824	0.927714	0.957977	0.994683
UBE2V2	1.17869	0.920506	1.0496	1.11177	1.01205	1.06191	1.05576
UBE2I	0.745705	0.982913	0.864309	0.98824	1.18073	1.08448	0.974396
ERCC3	0.9622	0.904904	0.933552	0.86471	0.927714	0.896212	0.914882
MCM3	1.05842	1.04532	1.05187	1.11177	0.927714	1.01974	1.03581
MSH5	0.72165	0.998515	0.860082	0.74118	0.843377	0.792278	0.82618
GEN1	0.81787	0.998515	0.908192	1.11177	0.843377	0.977573	0.942883
MCM2	0.890035	1.04532	0.967678	0.86471	1.01205	0.938381	0.953029
MSH2	1.03545	0.857143	0.946295	1.08434	0.969697	1.02702	0.986656
MSH4	0.91409	1.04532	0.979705	1.35883	1.09639	1.22761	1.10366
ERCC5	1.10099	1.10964	1.10532	0.901288	0.886544	0.893916	0.999617
LIG3	1.3153	1.33333	1.32432	1.08434	0.727273	0.905805	1.11506
BRCA1	0.903974	1.15125	1.02761	0.946352	0.997361	0.971857	0.999735
MLH3	0.97351	1.04029	1.0069	1.08155	0.941953	1.01175	1.00932
UBE2B	0.857616	1.05416	0.955889	0.946352	1.219	1.08267	1.01928
APTX	0.915563	1.05416	0.984862	1.08155	1.10818	1.09486	1.03986
GINS2	0.927152	0.846103	0.886628	1.03648	0.997361	1.01692	0.951774
MTA1	0.727612	0.571429	0.64952	0.993976	0.969697	0.981836	0.815678
ORC6	0.915563	0.984808	0.950186	0.991416	1.32982	1.16062	1.0554
RPA4	0.903974	0.957067	0.93052	0.901288	0.831135	0.866211	0.898366
ALKBH3	0.892384	0.970938	0.931661	1.08155	1.10818	1.09486	1.01326
MMS19	1.06623	0.998679	1.03245	0.991416	1.10818	1.0498	1.04112
MPG	1.14735	1.09577	1.12156	1.08155	0.941953	1.01175	1.06666
POLL	0.996689	0.984808	0.990749	1.08155	0.720317	0.900931	0.94584
ERCC8	1.00828	0.984808	0.996543	0.991416	0.664908	0.828162	0.912353
ALKBH2	1.01987	1.05416	1.03701	0.991416	0.831135	0.911275	0.974145
XRCC2	1.00828	0.499339	0.753809	1.03648	1.16359	1.10003	0.926922
APEX1	0.938742	0.998679	0.96871	0.856223	0.886544	0.871383	0.920047
HDAC6	1.13576	0.957067	1.04641	0.991416	0.941953	0.966684	1.00655
HDAC10	0.531716	0.380952	0.456334	0.903614	0.969697	0.936656	0.696495
BRD8	1.12952	1.30233	1.21592	0.736196	0.933333	0.834765	1.02534
RNF20	0.858434	0.586047	0.72224	0.920245	0.933333	0.926789	0.824515
SETD5	1.11258	0.943197	1.02789	1.12661	1.27441	1.20051	1.1142
EHMT2	1.00828	0.984808	0.996543	0.901288	1.05277	0.977029	0.986786
EP400	1.0894	1.12351	1.10646	0.901288	0.886544	0.893916	1.00019
SIN3A	0.992126	0.611498	0.801812	1.0418	1.1276	1.0847	0.943255
ING4	0.897638	0.705575	0.801606	1.09968	0.789318	0.944498	0.873052
HDAC7	0.909449	1.1446	1.02702	1.15756	0.845697	1.00163	1.01433
SETD3	1.03937	1.17596	1.10766	0.983923	0.845697	0.91481	1.01124
MORF4L1	1.00394	1.08188	1.04291	0.926045	1.01484	0.970441	1.00668
OGG1	1.02756	0.893728	0.960644	1.09968	0.902077	1.00088	0.980761
HDAC11	0.768072	0.325581	0.546827	0.460123	0.8	0.630061	0.588444
ING2	1.0748	0.925087	0.999945	1.09968	1.01484	1.05726	1.0286
SETD7	0.926205	0.586047	0.756126	0.920245	0.533333	0.726789	0.741458
RNF138	0.968504	0.752613	0.860559	1.15756	0.958457	1.05801	0.959283
KIAA0182	1.01575	1.0662	1.04098	0.926045	0.958457	0.942251	0.991613
ABTB1	1.01657	0.911628	0.964097	0.828221	0.933333	0.880777	0.922437
AEN	1.02756	1.05052	1.03904	1.09968	1.01484	1.05726	1.04815
ALDH3A2	0.980315	1.19164	1.08598	1.0418	0.845697	0.943749	1.01486
ARL4C	0.826772	0.987805	0.907288	0.636656	0.732938	0.684797	0.796043
ASH2L	0.92126	1.0662	0.993731	0.810289	1.07122	0.940753	0.967242
BCL7A	1.08661	0.83101	0.958812	0.868167	1.01484	0.941502	0.950157
BEND3	0.897638	1.01916	0.958401	0.810289	0.789318	0.799803	0.879102
CDYL	1.15748	1.05052	1.104	1.0418	0.845697	0.943749	1.02388
CKAP5	1.06299	1.08188	1.07244	1.09968	1.01484	1.05726	1.06485
DDX17	0.903614	0.911628	0.907621	1.10429	0.933333	1.01881	0.963218
DDX20	1.11024	1.36411	1.23717	1.09968	0.902077	1.00088	1.11903
DDX6	0.813253	0.976744	0.894999	1.01227	1.06667	1.03947	0.967233
DDX23	1.12188	1.07861	1.10025	1.07126	0.990248	1.03075	1.0655
DONSON	0.971386	0.716279	0.843832	1.28834	1.2	1.24417	1.044
DSCR3	0.847645	0.409129	0.628387	1.17328	1.03976	1.10652	0.867454
FAM98A	1.03916	1.30233	1.17074	1.10429	1.06667	1.08548	1.12811
GPKOW	0.99723	0.483516	0.740373	0.918219	0.924231	0.921225	0.830799
HSFY1	1.08864	0.781065	0.934854	1.15628	1.02326	1.08977	1.01231
ISLR	1.12188	1.09721	1.10955	0.969231	1.07277	1.021	1.06527
MCRS1	1.08033	1.11581	1.09807	0.884211	1.07277	0.978489	1.03828
NAA15	1.11357	1.63652	1.37505	0.646154	1.15529	0.900721	1.13788
NAA40	0.689751	1.09721	0.893481	1.34332	0.726182	1.03475	0.964116
NAT10	0.939058	1.22739	1.08322	1.02024	0.973743	0.996993	1.04011
NKAP	1.06371	1.1716	1.11765	0.918219	1.02326	0.970737	1.0442
PAF1	0.897507	1.37616	1.13683	0.850202	0.907727	0.878965	1.0079
PAGR1	1.09695	1.19019	1.14357	0.986235	1.02326	1.00475	1.07416
RBM25	1.15512	0.818259	0.986692	1.10526	1.12228	1.11377	1.05023
RHOBTB2	1.15512	1.22739	1.19126	1.05425	0.990248	1.02225	1.10675
SKIV2L2	0.864266	1.11581	0.990037	0.884211	0.891223	0.887717	0.938877
SNX32	0.905817	1.1716	1.03871	0.731174	0.924231	0.827703	0.933205
SPIN1	0.631579	1.39476	1.01317	0.476113	0.940735	0.708424	0.860797
SPIN2B	0.787402	0.570393	0.678897	0.240852	0.615914	0.428383	0.55364
TCEA1	0.833719	0.550725	0.692222	0.407596	0.858546	0.633071	0.662647
TRMT6	0.787402	0.786749	0.787076	0.398333	0.821218	0.609775	0.698425
TULP2	1.02825	0.550725	0.789489	0.426123	0.97053	0.698327	0.743908
WDR55	0.722557	0.609731	0.666144	0.370542	0.914538	0.64254	0.654342
WDR76	1.18573	0.668737	0.927236	0.555813	1.17583	0.865824	0.89653
ZC3H11A	1.17647	0.983437	1.07995	0.370542	0.933202	0.651872	0.865913
ZFHX3	1.13942	1.10145	1.12043	0.490968	1.21316	0.852066	0.986249
ZNF24	0.824456	1.12112	0.972787	0.389069	0.951866	0.670468	0.821627
ZNF460	1.07457	1.14079	1.10768	0.555813	1.08251	0.819164	0.963421
ZRANB2	0.842983	1.61284	1.22791	0.361278	0.858546	0.609912	0.918911
ZW10	0.898564	1.43582	1.16719	0.398333	1.02652	0.712428	0.939809
PDS5B	0.815192	1.31781	1.0665	0.324224	0.895874	0.610049	0.838274
TTI1	1.0931	1.31781	1.20545	0.546549	1.06385	0.8052	1.00533
RINT1	0.889301	1.23913	1.06422	0.472441	1.04519	0.758814	0.911515
TEL2	1.10693	1.17209	1.13951	1.19632	1.06667	1.13149	1.1355
DDX11	0.935618	1.55383	1.24472	0.463177	0.97053	0.716854	0.980789
DDX1	1.03752	0.845756	0.941637	0.481704	1.08251	0.78211	0.861873
ZRANB3	1.44578	1.23721	1.3415	1.38037	1.06667	1.22352	1.28251
SMARCAD1	1.12952	1.62791	1.37871	1.10429	1.33333	1.21881	1.29876
SPRTN	0.785714	1.01087	0.898292	1.53333	1.72727	1.6303	1.2643

## Sheet: ssODN validation
				HDR fold change (relative to control)
	HEK293T				HeLa
ORF	Trial #1	Trial #2	Trial #3	Mean	Trial #1	Trial #2	Trial #3	Mean
HDAC10	0.531716	0.380952	0.764169	0.558946	0.4355	0.6	0.65	0.561833
FANCE	1.53952	1.06092	2.6	1.73348	0.888889	0.424242	0.666667	0.659933
TCOF1	0.45614	0.691429	0.870304	0.672624	0.888889	0.424242	1	0.771044
HDAC11	0.768072	0.325581	0.742942	0.612199	0.865455	0.553936	0.903084	0.774158
CLOCK	1.50877	1.50857	0.75	1.25578	1	0.69697	1	0.89899
LMNA	0.491228	0.628571	0.625	0.5816	1.16667	0.636364	1	0.934343
SIRT1	0.526316	0.565714	0.955211	0.682414	0.944444	0.727273	1.33333	1.00168
RAD52	1.30902	1.25	1.1	1.21967	1.24	1.36	1.3	1.3
LIG3	1.3153	1.333	1.125	1.25777	1.44444	0.636364	1.33333	1.13805
DAXX	1.64023	1.0188	1.85768	1.50557	1.27778	0.575758	1.66667	1.1734
SMARCAL1	2.011	0.849	1.534	1.46467	1	0.363636	2	1.12121
TOPBP1	1.33333	1.2	1.8857	1.47301	1.33	0.666667	2	1.33222
RAD18	1.45455	1.7	1.37828	1.51094	1.491	1.4	1.70909	1.53336
FEN1	1.17408	1.97425	1.5	1.54944	1.8	1.45773	1.0176	1.42511

## Sheet: dsDNA validation
HDR fold change (relative to control)
	HEK293T				HeLa
ORF	Trial #1	Trial #2	Trial #3	Mean	Trial #1	Trial #2	Trial #3	Trial #4	Trial #5	Mean
PRIMPOL	0	0.634921	1.86863	0.834517	0.65216	0.74	0.694143	0.712121	-	0.699606
TCOF1	0.488889	0.423077	1.75538	0.889115	0.826	0.9436	0.767896	0.780303	-	0.82945
SPIN2B	0.240852	0.615914	1.359	0.73859	0.1666	0.3	0.225597	0.0909091	-	0.195776
BRD4	0.594589	0.437088	1.69875	0.910144	0.22	0.2857	0.299349	0.164948	0.128788	0.219757
ING1	0.396393	0.728481	0.906002	0.676959	0.333	0.628	0.520607	0.742268	0.333333	0.511442
TIP60	1.42857	1.18644	1.41563	1.34355	0.826923	1.11111	0.666667	1.16667	-	0.942842
BARD1	1.33333	1.30508	1.47287	1.37043	0.884615	1.88889	1.33333	1.33333	-	1.36004
FANCE	1.48	1.26	0.906002	1.21533	0.679132	0.9	0.9	-	-	0.826377
RBBP8	1.46667	1.26923	1.359	1.36497	1.05769	1.55556	0.833333	1	-	1.11165
CLOCK	1.46667	1.55128	1.83333	1.61709	0.95	1.07	0.882863	0.878788	1.16667	0.989664
HUS1	2.09524	1.18644	2.16667	1.81612	1	1.18	1.00868	2.08763	1.24242	1.30375
RAD18	2.17557	1.39683	3.16667	2.24635	2	2.17	1.20174	0.740331	-	1.52802
