# Supplementary material for: Stimulation of CRISPR-mediated homology-directed repair by an engineered RAD18 variant
Source: Nat Commun. 2019 Jul 30;10:3395. doi: 10.1038/s41467-019-11105-z (PMC6667477; doi:10.1038/s41467-019-11105-z)
Supplement: Supplementary file 3 — Supplementary Data 2 [file 41467_2019_11105_MOESM3_ESM.xlsx]

## Sheet: FANCM
	FANCM allele sequence	Microhomology	Raw frequency						Frequency in edited allele population						Mean fold change
			Control			e18			Control			e18
			Trial #1	Trial #2	Trial #3	Trial #1	Trial #2	Trial #3	Trial #1	Trial #2	Trial #3	Trial #1	Trial #2	Trial #3
	GTGGGTGAAGAAGGTTTGGATATAGGAGAAGTTGATCTTATAATATGTTTTGATTCCCAGAAGAGCCCAATTCGTCTTGTACAACGAATGGGTAGAACTGGCCGTAAACGTCAAGGCAGGATAGTTATTATCCTTTCTGAAGGACGAGAGGAACG	NA	57.5784	60.4616	58.4912	62.0164	64.6853	63.1513	NA	NA	NA	NA	NA	NA	NA
	GTGGGTGAAGAAGGTTTGGATATAGGAGAAGTTGATCTTATAATATGTTTTGATTCCCAGAAGAGCCCAATTCGTCTTGTAC-------------AACTGGCCGTAAACGTCAAGGCAGGATAGTTATTATCCTTTCTGAAGGACGAGAGGAACG	AAC	3.1006	2.80059	2.93818	4.0975	3.48275	4.05855	7.309	7.08321	7.07845	10.7875	9.86202	11.0141	1.47474
	GTGGGTGAAGAAGGTTTGGATATAGGAGAAGTTGATCTTATAATATGTTTTGATTCCCAGAAGAGCCCAATTCGTCTTGTACAACGAA----------TGGCCGTAAACGTCAAGGCAGGATAGTTATTATCCTTTCTGAAGGACGAGAGGAACG	TGG	2.42563	2.34113	2.43606	2.74987	2.96705	2.75452	5.71791	5.92117	5.86877	7.23963	8.40174	7.47521	1.32036
	GTGGGTGAAGAAGGTTTGGATATAGGAGAAGTTGATCTTATAATATGTTTTGATTCCCAGAAGAGCCCAATTCGTCTTGTACAACGAATGGGTA---------GTAAACGTCAAGGCAGGATAGTTATTATCCTTTCTGAAGGACGAGAGGAACG	NA	1.84692	1.63156	1.91035	1.09456	1.1217	1.0828	4.35372	4.12652	4.60227	2.88168	3.17631	2.9385	0.687673
	GTGGGTGAAGAAGGTTTGGATATAGGAGAAGTTGATCTTATAATATGTTTTGATTCCCAGAAGAGCCCAATTCGTCTTGTACAAC---------GAACTGGCCGTAAACGTCAAGGCAGGATAGTTATTATCCTTTCTGAAGGACGAGAGGAACG	GAA	1.50429	1.41915	1.53147	1.17456	1.0994	1.27	3.54605	3.58929	3.68952	3.09228	3.11316	3.44653	0.891649
	GTGGGTGAAGAAGGTTTGGATATAGGAGAAGTTGATCTTATAATATGTTTTGATTCCCAGAAGAGCCCAATTCGTCTTGTACAACGAATGGGT--AACTGGCCGTAAACGTCAAGGCAGGATAGTTATTATCCTTTCTGAAGGACGAGAGGAACG	NA	1.21857	1.1444	1.32758	0.81227	0.717511	0.744716	2.87251	2.8944	3.19831	2.13847	2.03176	2.02101	0.690585
	GTGGGTGAAGAAGGTTTGGATATAGGAGAAGTTGATCTTATAATATGTTTTGATTCCCAGAAGAGCCCAATTCGTCTTGTACAACGAATGG------------GTAAACGTCAAGGCAGGATAGTTATTATCCTTTCTGAAGGACGAGAGGAACG	GTA	1.02425	0.883505	1.05674	0.876883	0.772704	0.807815	2.41445	2.23455	2.54582	2.30858	2.18805	2.19225	0.92968
	GTGGGTGAAGAAGGTTTGGATATAGGAGAAGTTGATCTTATAATATGTTTTGATTCCCAGAAGAGCCCAATTCGTCTTGTACAACGAATGGGTA-AACTGGCCGTAAACGTCAAGGCAGGATAGTTATTATCCTTTCTGAAGGACGAGAGGAACG	NA	0.985508	0.872731	0.899256	0.716121	0.57925	0.599045	2.32313	2.2073	2.16642	1.88534	1.64025	1.62569	0.76921
	GTGGGTGAAGAAGGTTTGGATATAGGAGAAGTTGATCTTATAATATGTTTTGATTCCCAGAAGAGCCCAATTCGTCTTGTACAACGAATGGGTAGGAACTGGCCGTAAACGTCAAGGCAGGATAGTTATTATCCTTTCTGAAGGACGAGAGGAACG	NA	0.674964	0.64185	0.714384	0.476132	0.451023	0.464279	1.59108	1.62336	1.72104	1.25352	1.27715	1.25996	0.768037
	GTGGGTGAAGAAGGTTTGGATATAGGAGAAGTTGATCTTATAATATGTTTTGATTCCCAGAAGAGCCCAATTCGTCTTGTACAACGAATG---------GGCCGTAAACGTCAAGGCAGGATAGTTATTATCCTTTCTGAAGGACGAGAGGAACG	GG	0.589004	0.610296	0.447346	0.683045	0.58148	0.677723	1.38845	1.54355	1.07771	1.79826	1.64656	1.83921	1.31781
	GTGGGTGAAGAAGGTTTGGATATAGGAGAAGTTGATCTTATAATATGTTTTGATTCCCAGAAGAGCCCAATTCGTCTTGTAC------------------------AACGTCAAGGCAGGATAGTTATTATCCTTTCTGAAGGACGAGAGGAACG	AACG	0.576897	0.54411	0.70145	0.59305	0.574232	0.642669	1.35991	1.37616	1.68988	1.56133	1.62604	1.74408	1.11421
	GT-GGTGAAGAAGGTTTGGATATAGGAGAAGTTGATCTTATAATATGTTTTGATTCCCAGAAGAGCCCAATTCGTCTTGTACAACGAATGGGTAGAACTGGCCGTAAACGTCAAGGCAGGATAGTTATTATCCTTTCTGAAGGACGAGAGGAACG	NA	0.566607	0.56412	0.52875	0.613049	0.633885	0.628647	1.33565	1.42676	1.27383	1.61398	1.79496	1.70602	1.26726
	GTGGGTGAAGAAGGTTTGGATATAGGAGAAGTTGATCTTATAATATGTTTTGATTCCCAGAAGAGCCCAATTCGTCTTGTACAACGAAT------AACTGGCCGTAAACGTCAAGGCAGGATAGTTATTATCCTTTCTGAAGGACGAGAGGAACG	NA	0.517573	0.40866	0.54777	0.236143	0.227463	0.265636	1.22007	1.03358	1.31965	0.621697	0.644102	0.720885	0.555981
	GTGGGTGAAGAAGGTTTGGATATAGGAGAAGTTGATCTTATAATATGTTTTGATTCCCAGAAGAGCCCAATTCGTCTTGTACAACGAATGGGTAG----------AAACGTCAAGGCAGGATAGTTATTATCCTTTCTGAAGGACGAGAGGAACG	NA	0.510914	0.608757	0.693081	0.30614	0.414228	0.348209	1.20437	1.53966	1.66972	0.805978	1.17296	0.944972	0.662454
	GTGGGTGAAGAAGGTTTGGATATAGGAGAAGTTGATCTTATAATATGTTTTGATTCCCAGAAGAGCCCAATTCGTCTTGTACAACGAATGGGTAG-ACTGGCCGTAAACGTCAAGGCAGGATAGTTATTATCCTTTCTGAAGGACGAGAGGAACG	NA	0.489727	0.541031	0.399416	0.293833	0.263143	0.225908	1.15443	1.36837	0.962243	0.773577	0.745138	0.613069	0.611695
	GTGGGTGAAGAAGGTTTGGATATAGGAGAAGTTGATCTTATAATATGTTTTGATTCCCAGAAGAGCCCAATTCGTCTTGTACAACGA--------AACTGGCCGTAAACGTCAAGGCAGGATAGTTATTATCCTTTCTGAAGGACGAGAGGAACG	NA	0.421928	0.417125	0.518099	0.290756	0.18342	0.196306	0.994606	1.05499	1.24817	0.765477	0.519386	0.532736	0.551161
	GTGGGTG-AGAAGGTTTGGATATAGGAGAAGTTGATCTTATAATATGTTTTGATTCCCAGAAGAGCCCAATTCGTCTTGTACAACGAATGGGTAGAACTGGCCGTAAACGTCAAGGCAGGATAGTTATTATCCTTTCTGAAGGACGAGAGGAACG	NA	0.349286	0.340934	0.342356	0.366137	0.374645	0.346652	0.823368	0.862287	0.82478	0.963933	1.06087	0.940744	1.18129
	GTGGGTGAAGAAGGTTTGGATATAGGAGAAGTTGATCTTATAATATGTTTTGATTCCCAGAAGAGCCCAATTCGTCTTGTACAACGAATGGGTAG------------ACGTCAAGGCAGGATAGTTATTATCCTTTCTGAAGGACGAGAGGAACG	AC	0.282093	0.215489	0.286058	0.166915	0.124882	0.12386	0.664973	0.545012	0.68915	0.43944	0.353625	0.336131	0.594584
	GTGGGTGAAGAAGGTTTGGATATAGGAGAAGTTGATCTTATAATATGTTTTGATTCCCAGAAGAGCCCAATTCGTCTTGTACAACGAATGGGTAGAAACTGGCCGTAAACGTCAAGGCAGGATAGTTATTATCCTTTCTGAAGGACGAGAGGAACG	NA	0.260905	0.240886	0.19172	0.14384	0.160004	0.238372	0.615029	0.609246	0.461877	0.378688	0.453082	0.646893	0.876946
	GTGGGTGAAGAAGGTTTGGATATAGGAGAAGTTGATCTTATAATATGTTTTGATTCCCAGAAGAGCCCAATTCGTCTTGTACAACGAAT-----GAACTGGCCGTAAACGTCAAGGCAGGATAGTTATTATCCTTTCTGAAGGACGAGAGGAACG	NA	0.257273	0.224724	0.270081	0.129225	0.115961	0.105943	0.606467	0.56837	0.65066	0.340212	0.328366	0.287508	0.52374
	GTGGGTGAAGAAGGTTTGGATATAGGAGAAGTTGATCTTATAATATGTTTTGATTCCCAGAAGAGCCCAATTCGTCTTGTACAACGAATGGGT---ACTGGCCGTAAACGTCAAGGCAGGATAGTTATTATCCTTTCTGAAGGACGAGAGGAACG	NA	0.250009	0.169313	0.187916	0.170761	0.166137	0.184621	0.589343	0.428224	0.452713	0.449566	0.470447	0.501025	0.966509
	GTGGGTGAAGAAGGTTTGGATATAGGAGAAGTTGATCTTATAATATGTTTTGATTCCCAGAAGAGCCCAATTCGTCTTGTACAACGAATGGGTAGTAACTGGCCGTAAACGTCAAGGCAGGATAGTTATTATCCTTTCTGAAGGACGAGAGGAACG	NA	0.240929	0.180857	0.154441	0.119225	0.154429	0.134766	0.567939	0.457421	0.372067	0.313886	0.437295	0.365727	0.79926
	GTGGGTGAAGAAGGTTTGGATATAGGAGAAGTTGATCTTATAATATGTTTTGATTCCCAGAAGAGCCCAATT------------------------------CGTAAACGTCAAGGCAGGATAGTTATTATCCTTTCTGAAGGACGAGAGGAACG	CGT	0.236691	0.190862	0.22063	0.1723	0.142164	0.230582	0.55795	0.482725	0.531525	0.453616	0.402564	0.625753	0.942586
	GTGGGTGAAGAAGGTTTGGATATAGGAGAAGTTGATCTTATAATATGTTTTGATTCCCAGAAGAGCCCAATTCGTCTTGTACAAC----------AACTGGCCGTAAACGTCAAGGCAGGATAGTTATTATCCTTTCTGAAGGACGAGAGGAACG	NA	0.236691	0.197788	0.241171	0.205375	0.151642	0.193969	0.55795	0.500243	0.581012	0.540694	0.429401	0.526394	0.912936
	GTGGGTGAAGAAGGTTTGGATATAGGAGAAGTTGATCTTATAATATGTTTTGATTCCCAGAAGAGCCCAATTCGTCTTGTACAACGAATGGGTAG--CTGGCCGTAAACGTCAAGGCAGGATAGTTATTATCCTTTCTGAAGGACGAGAGGAACG	NA	0.236691	0.192401	0.193241	0.0930726	0.0875286	0.119965	0.55795	0.486618	0.465543	0.245034	0.247853	0.325561	0.541978
	GTGGGTGAAGAAGGTTTGGATATAGGAGAAGTTGATCTTATAATATGTTTTGATTCCCAGAAGAGCCCAATTCGTCTT-------------------------GTAAACGTCAAGGCAGGATAGTTATTATCCTTTCTGAAGGACGAGAGGAACG	GTA	0.234875	0.222415	0.219108	0.423827	0.277081	0.318608	0.553669	0.56253	0.527859	1.11581	0.784605	0.864639	1.68185
	GTGGGTGAAGAAGGTTTGGATATAGGAGAAGTTGATCTTATAATATGTTTTGATTCCCAGAAGAGCCCAATTCGTCTTGTACAACGAATGGGTACAACTGGCCGTAAACGTCAAGGCAGGATAGTTATTATCCTTTCTGAAGGACGAGAGGAACG	NA	0.223979	0.23319	0.213022	0.242297	0.209623	0.200201	0.527983	0.589781	0.513196	0.637897	0.593584	0.543306	1.08819
	GTGGGTGAAGAAGGTTTGGATATAGGAGAAGTTGATCTTATAATATGTTTTGATTCCCAGAAGAGCCCAATTCGTCTTGTACAACG--------------------AACGTCAAGGCAGGATAGTTATTATCCTTTCTGAAGGACGAGAGGAACG	AA	0.217926	0.151612	0.111076	0.103841	0.147739	0.0755622	0.513713	0.383455	0.267595	0.273385	0.418351	0.205061	0.769938
	GTGGGTGAAGAAGGTTTGGATATAGGAGAAGTTGATCTTATAATATGTTTTGATTCCCAGAAGA------------------------------------GCCGTAAACGTCAAGGCAGGATAGTTATTATCCTTTCTGAAGGACGAGAGGAACG	GCC	0.21732	0.159308	0.104228	0.288448	0.261471	0.144114	0.512286	0.40292	0.2511	0.759401	0.740402	0.391096	1.62127
	GTGGGTGAAGAAGGTTTGGATATAGGAGAAGTTGATCTTATAATATGTTTTGATTCCCAGAAGAGCCCAATTCGTCTTGTACAA------------------CGTAAACGTCAAGGCAGGATAGTTATTATCCTTTCTGAAGGACGAGAGGAACG	NA	0.215504	0.223955	0.205414	0.249988	0.202932	0.222792	0.508005	0.566423	0.494868	0.658148	0.57464	0.604613	1.17084

## Sheet: SPRTN
	SPRTN allele sequence	Microhomology	Raw frequency						Frequency in edited allele population						Mean fold change
			Control			e18			Control			e18
			Trial #1	Trial #2	Trial #3	Trial #1	Trial #2	Trial #3	Trial #1	Trial #2	Trial #3	Trial #1	Trial #2	Trial #3
	TCGTGGGAGTTGGTGGACCCCACACCGGACTTGCAGGCACTGTTTGTTCAGTTTAACGACCAATTCTTCTGGGGCCAGCTGGAGGCCGTCGAGGTGAAGTGGAGCGTGCGAATGACCCTGTGAGTTCCGAGCCCCGCTGGGGAAAGAGGCGGGA	NA	61.4283	61.1153	66.5205	67.1107	69.8137	74.4448	NA	NA	NA	NA	NA	NA	NA
	TCGTGGGAGTTGGTGGACCCCACACCGGACTTGCAGGCACTGTTTGTTCAGTTTAACGACCAATTCTTCTGGGGCCAGCTG---------GAGGTGAAGTGGAGCGTGCGAATGACCCTGTGAGTTCCGAGCCCCGCTGGGGAAAGAGGCGGGA	GAGG	2.58639	2.47403	1.93189	2.88387	2.68125	2.1817	6.70542	6.36247	5.77037	8.76841	8.88234	8.53721	1.39015
	TCGTGGGAGTTGGTGGACCCCACACCGGACTTGCAGGCACTGTTTGTTCAGTTTAACGACCAATTCTTCTGGGGCCAGCTGGAGGCCG--GAGGTGAAGTGGAGCGTGCGAATGACCCTGTGAGTTCCGAGCCCCGCTGGGGAAAGAGGCGGGA	NA	2.02403	2.06367	1.45032	1.40188	1.25782	0.973974	5.24745	5.30714	4.33197	4.26242	4.16686	3.81125	0.822254
	TCGTGGGAGTTGGTGGACCCCACACCGGACTTGCAGGCACTGTTTGTTCAGTTTAACGACCAATTCTTCTGGGGCCAGCTGGAGGCCG-CGAGGTGAAGTGGAGCGTGCGAATGACCCTGTGAGTTCCGAGCCCCGCTGGGGAAAGAGGCGGGA	NA	1.61395	1.65212	1.2898	1.21712	1.07305	0.982893	4.18428	4.24876	3.85252	3.70065	3.55475	3.84615	0.903626
	TCGTGGGAGTTGGTGGACCCCACACCGGACTTGCAGGCACTGTTTGTTCAGTTTAACGACCAATTCTTCTGGGGCCAGCTGGAGGCCGCTCGAGGTGAAGTGGAGCGTGCGAATGACCCTGTGAGTTCCGAGCCCCGCTGGGGAAAGAGGCGGGA	NA	1.50363	1.67228	1.15529	1.19903	1.04704	1.0703	3.89828	4.30062	3.45072	3.64565	3.4686	4.18819	0.970198
	TCGTGGGAGTTGGTGGACCCCACACCGGACTTGCAGGCACTGTTTGTTCAGTTTAACGACCAATTCTTCTGGGGCCAGCTGGAGGCCGATCGAGGTGAAGTGGAGCGTGCGAATGACCCTGTGAGTTCCGAGCCCCGCTGGGGAAAGAGGCGGGA	NA	1.32737	1.5181	1.12816	1.01168	0.943022	0.872295	3.44131	3.90411	3.36969	3.07602	3.12401	3.41337	0.897182
	TCGTGGGAGTTGGTGGACCCCACACCGGACTTGCAGGCACTGTTTGTTCAGTTTAACGACCAATTCTTCTGGGGCCAGCTGGAGGCCGTTCGAGGTGAAGTGGAGCGTGCGAATGACCCTGTGAGTTCCGAGCCCCGCTGGGGAAAGAGGCGGGA	NA	1.09595	1.27378	0.818421	0.847589	0.899224	0.683209	2.84133	3.27579	2.44454	2.5771	2.97892	2.67346	0.9612
	TCGTGGGAGTTGGTGGACCCCACACCGGACTTGCAGGCACTGTTTGTTCAGTTTAACGACCAATTCTTCTGGGGCCAGCTGGAGGCC-TCGAGGTGAAGTGGAGCGTGCGAATGACCCTGTGAGTTCCGAGCCCCGCTGGGGAAAGAGGCGGGA	NA	1.05998	1.09469	0.822943	0.938033	0.652861	0.417417	2.74807	2.81523	2.45805	2.85209	2.16277	1.63339	0.828821
	TCGTGGGAGTTGGTGGACCCCACACCGGACTTGCAGGCACTGTTTGTTCAGTTTAACGACCAATTCTTCTGGGGCCAGCTGGAGGC---CGAGGTGAAGTGGAGCGTGCGAATGACCCTGTGAGTTCCGAGCCCCGCTGGGGAAAGAGGCGGGA	NA	1.00602	1.04251	0.87042	0.882475	0.897855	0.629694	2.60818	2.68102	2.59986	2.68317	2.97438	2.46405	1.02948
	TCGTGGGAGTTGGTGGACCCCACACCGGACTTGCAGGCACTGTTTGTTCAGTTTAACGACCAATTCTTCTGGGGCCAGCTGGAGGCCGGTCGAGGTGAAGTGGAGCGTGCGAATGACCCTGTGAGTTCCGAGCCCCGCTGGGGAAAGAGGCGGGA	NA	0.648697	0.629774	0.415993	0.412166	0.401024	0.403147	1.6818	1.61959	1.24253	1.25319	1.3285	1.57755	0.915342
	TCGTGGGAGTTGGTGGACCCCACACCGGACTTGCAGGCACTGTTTGTTCAGTTTAACGACCAATTCTTCTGGGGCCAGC---------TCGAGGTGAAGTGGAGCGTGCGAATGACCCTGTGAGTTCCGAGCCCCGCTGGGGAAAGAGGCGGGA	NA	0.633109	0.635704	0.48834	0.538788	0.411973	0.495906	1.64138	1.63484	1.45862	1.63819	1.36477	1.94053	1.04406
	TCGTGGGAGTTGGTGGACCCCACACCGGACTTGCAGGCACTGTTTGTTCAGTTTAACGACCAATTCTTCTGGGGCCAGCTGGAGGCC------GTGAAGTGGAGCGTGCGAATGACCCTGTGAGTTCCGAGCCCCGCTGGGGAAAGAGGCGGGA	NA	0.606729	0.477964	0.417124	0.382449	0.347645	0.228331	1.57299	1.22918	1.24591	1.16284	1.15167	0.89348	0.79247
	TCGTGGGAGTTGGTGGACCCCACACCGGACTTGCAGGCACTGTTTGTTCAGTTTAACGACCAATTCTTCTGGGGCCAGCTGGAGGC--TCGAGGTGAAGTGGAGCGTGCGAATGACCCTGTGAGTTCCGAGCCCCGCTGGGGAAAGAGGCGGGA	NA	0.482026	0.458988	0.387733	0.457388	0.365438	0.342496	1.24969	1.18038	1.15812	1.39069	1.21061	1.34022	1.09847
	TCGTGGGAGTTGGTGGACCCCACACCGGACTTGCAGGCACTGTTTGTTCAGTTTAACGACCAATTCT---------------------TCGAGGTGAAGTGGAGCGTGCGAATGACCCTGTGAGTTCCGAGCCCCGCTGGGGAAAGAGGCGGGA	NA	0.470035	0.415105	0.519991	0.293297	0.221726	0.269359	1.2186	1.06753	1.55316	0.89177	0.734527	1.05403	0.69813
	TCGTGGGAGTTGGTGGACCCCACACCGGACTTGCAGGCACTGTTTGTTCAGTTTAACGACCAATTCTTCTGGGGCCAGCTGGAGGCC-----GGTGAAGTGGAGCGTGCGAATGACCCTGTGAGTTCCGAGCCCCGCTGGGGAAAGAGGCGGGA	NA	0.42567	0.354618	0.270169	0.211897	0.223095	0.173032	1.10358	0.911975	0.806969	0.644274	0.739061	0.677091	0.729994
	TCGTGGGAGTTGGTGGACCCCACACCGGACTTGCAGGCACTGTTTGTTCAGTTTAACGACCAATTCTTCTGGGGCCAGCTGGAGGC--------TGAAGTGGAGCGTGCGAATGACCCTGTGAGTTCCGAGCCCCGCTGGGGAAAGAGGCGGGA	NA	0.375309	0.394943	0.350429	0.432839	0.309322	0.219412	0.973017	1.01568	1.0467	1.31605	1.02471	0.858579	1.05401
	TCGTGGGAGTTGGTGGACCCCACACCGGACTTGCAGGCACTGTTTGTTCAGTTTAACGACCAATTCTTCTGGGGCCAGCTGGAGGCCGCGTCGAGGTGAAGTGGAGCGTGCGAATGACCCTGTGAGTTCCGAGCCCCGCTGGGGAAAGAGGCGGGA	NA	0.321351	0.47915	0.373037	0.301049	0.231307	0.305036	0.833126	1.23223	1.11422	0.915341	0.766266	1.19363	0.904282
	TCGTGGGAGTTGGTGGACCCCACACCGGACTTGCAGGCACTGTTTGTTCAGTTTAACGACCAATTCTTCTGGGGCCAGCTGGAGGCC--------GAAGTGGAGCGTGCGAATGACCCTGTGAGTTCCGAGCCCCGCTGGGGAAAGAGGCGGGA	NA	0.312957	0.284643	0.258865	0.251951	0.164242	0.124868	0.811365	0.73202	0.773205	0.766058	0.544094	0.488622	0.776475
	TCGTGGGAGTTGGTGGACCCCACACCGGACTTGCAGGCACTGTTTGTTCAGTTTAACGACCAATTCTTCTGGGGCCAGCTGGAGGCCG----GGTGAAGTGGAGCGTGCGAATGACCCTGTGAGTTCCGAGCCCCGCTGGGGAAAGAGGCGGGA	NA	0.303365	0.298876	0.222692	0.209313	0.169717	0.117733	0.786496	0.768621	0.665159	0.636417	0.562231	0.460701	0.747362
	TCGT-GGAGTTGGTGGACCCCACACCGGACTTGCAGGCACTGTTTGTTCAGTTTAACGACCAATTCTTCTGGGGCCAGCTGGAGGCCGTCGAGGTGAAGTGGAGCGTGCGAATGACCCTGTGAGTTCCGAGCCCCGCTGGGGAAAGAGGCGGGA	NA	0.297369	0.334456	0.365124	0.334643	0.313428	0.312171	0.770952	0.860123	1.09059	1.01748	1.03831	1.22156	1.20417
	TCGTGGGAGTTGGTGGACCCCACACCGGACTTGCAGGCACTGTTTGTTCAGTTTAACGACCAATTCTTCTGGGGCCAGCTGGAGGCCGTATCGAGGTGAAGTGGAGCGTGCGAATGACCCTGTGAGTTCCGAGCCCCGCTGGGGAAAGAGGCGGGA	NA	0.286578	0.29176	0.21704	0.21965	0.17656	0.219412	0.742974	0.75032	0.648276	0.667845	0.584901	0.858579	0.985877
	TCGTGGGAGTTGGTGGACCCCACACCGGACTTGCAGGCACTGTTTGTTCAGTTTAACGACCAATTCTTCTGGGGCCAGCTGGAGGC---------GAAGTGGAGCGTGCGAATGACCCTGTGAGTTCCGAGCCCCGCTGGGGAAAGAGGCGGGA	NA	0.285379	0.31548	0.264517	0.208021	0.19709	0.133788	0.739866	0.811322	0.790087	0.632489	0.652913	0.523524	0.772624
	TCGTGGGAGTTGGTGGACCCCACACCGGACTTGCAGGCACTGTTTGTTCAGTTTAACGACCAATTCTTCTGGGGCCAGCTGGAGGCCG-------GAAGTGGAGCGTGCGAATGACCCTGTGAGTTCCGAGCCCCGCTGGGGAAAGAGGCGGGA	NA	0.260198	0.310736	0.226083	0.180888	0.160136	0.0963271	0.674583	0.799122	0.675288	0.54999	0.530492	0.376937	0.678187
	TCGTGGGAGTTGGTGGACCCCACACCGGACTTGCAGGCACTGTTTGTTCAGTTTAACGACCAATTCTTCTGGGGCCAGCT-------GTCGAGGTGAAGTGGAGCGTGCGAATGACCCTGTGAGTTCCGAGCCCCGCTGGGGAAAGAGGCGGGA	NA	0.243411	0.289388	0.16165	0.146002	0.125919	0.139139	0.631062	0.74422	0.482831	0.443921	0.417139	0.544465	0.756426
	TCGTGGGAGTTGGTGGACCCCACACCGGACTTGCAGGCACTGTTTGTTCAGTTTAACGACCAATTCTTCTGGGGCCAGCTGGAGGCCGTCGAGGTGAAGTGGAGCGTGCGAATGACCCTGTGAGTTCCGAGCCCCGCTGGGGAAAGA-GCGGGA	NA	0.23142	0.238389	0.252083	0.257119	0.191615	0.299684	0.599975	0.613067	0.752946	0.781772	0.634777	1.17269	1.31702
	TCGTGGGAGTTGGTGGACCCCACACCGGACTTGCAGGCACTGTTTGTTCAGTTTAACGACCAATTCTTCTGGGGCCAGC---------------TGAAGTGGAGCGTGCGAATGACCCTGTGAGTTCCGAGCCCCGCTGGGGAAAGAGGCGGGA	NA	0.230221	0.183832	0.155997	0.22611	0.158767	0.0820564	0.596866	0.472763	0.465949	0.687488	0.525958	0.321095	0.999324
