# Supplementary material for: Stimulation of CRISPR-mediated homology-directed repair by an engineered RAD18 variant
Source: Nat Commun. 2019 Jul 30;10:3395. doi: 10.1038/s41467-019-11105-z (PMC6667477; doi:10.1038/s41467-019-11105-z)
Supplement: Supplementary file 4 — Supplementary Data 3 [file 41467_2019_11105_MOESM4_ESM.xlsx]

## Sheet: Raw HDR values (Figs. 5 & 6) 
	HEK293T
		SEC61B			ACT2B			JAK2			TP53
	Construct	Trial #1	Trial #2	Trial #3	Trial #1	Trial #2	Trial #3	Trial #1	Trial #2	Trial #3	Trial #1	Trial #2	Trial #3
	Control	5.6	9	6.4	7.3	7.1	8.2	9.78	14.06	27.67	13.7	18	11.9
	e18	11	13.4	11.8	10.9	12.1	9.5	18.31	37.34	50.47	22.3	21	19.1
	e18-D221A	7	9.2	7.3	7.6	7.4	6.5
	HeLa
		EMX1			JAK2
	Construct	Trial #1	Trial #2	Trial #3	Trial #1	Trial #2	Trial #3
	Control	6.85	3.81	2.15	18.32	6.18	8.51
	e18	13.92	8.97	6.43	21.28	15.53	25.24
	e18-D221A	9.2	4.19	2.84	16.65	7.22	8.67
	U2OS
		HIST1H2BK				LMNA
	Construct	Trial #1	Trial #2	Trial #3	Trial #4	Trial #1	Trial #2	Trial #3	Trial #4
	Control	0.31	0.77	0.31	1	0.9	0.9	1.1	0.68
	e18	0.92	1.31	0.61	1.5	1.8	1.2	1.6	1.36
	e18-D221A	0.52	0.81	0.4	0.9	1	0.8	0.9	0.8
	hESC
		CALD1			HIST1H2BK
	Construct	Trial #1	Trial #2	Trial #3	Trial #1	Trial #2	Trial #3	Trial #4	Trial #5
	Control	0.8	1.6	0.9	6.9	15	16.7	10.1	15
	e18	1.7	3.9	1.7	8.4	24	20	17.5	22.7
