# Supplementary material for: Stimulation of CRISPR-mediated homology-directed repair by an engineered RAD18 variant
Source: Nat Commun. 2019 Jul 30;10:3395. doi: 10.1038/s41467-019-11105-z (PMC6667477; doi:10.1038/s41467-019-11105-z)
Supplement: Supplementary file 5 — Supplementary Data 4 [file 41467_2019_11105_MOESM5_ESM.xlsx]

## Sheet: Screened ORFs
ORF	Source	Human ORFeome ID
RAD23B	ORFeome v8	150
SPIN1	ORFeome v8	151
HDAC11	ORFeome v8	153
ASH2L	ORFeome v7	296
XRCC6	ORFeome v8	421
NKAP	ORFeome v7	445
SETD5	ORFeome v8	524
RUVBL1	ORFeome v8	653
RPA1	ORFeome v7	752
SETD6	ORFeome v8	1153
ISLR	ORFeome v7	1167
STAM	ORFeome v8	1364
TULP2	ORFeome v7	1553
RBBP8	ORFeome v8	1563
RAD18	ORFeome v7	1782
TRMT6	ORFeome v7	1842
LIG4	ORFeome v8	1884
MSH4	ORFeome v8	1980
DDX20	ORFeome v7	2055
DBF4	ORFeome v8	2066
TTI1	ORFeome v8	2395
HDAC6	ORFeome v8	8810
DDX11	ORFeome v8	2444
ERCC5	ORFeome v8	2474
EHMT2	ORFeome v8	2537
SIRT1	ORFeome v7	2655
RAD1	ORFeome v8	2688
TIPIN	ORFeome v7	2757
SSBP1	ORFeome v7	2764
APEX1	ORFeome v8	3865
UBE2I	ORFeome v8	3129
RUVBL2	ORFeome v7	3139
HDAC1	ORFeome v8	3152
PCNA	ORFeome v8	3156
DDX23	ORFeome v8	3178
ALDH3A2	ORFeome v7	3212
OGG1	ORFeome v8	3268
GINS2	ORFeome v8	3432
PAF1	ORFeome v7	3459
SPIN2B	ORFeome v7	3473
FANCG	ORFeome v8	3568
SSRP1	ORFeome v7	3674
SIRT2	ORFeome v7	3686
POLL	ORFeome v8	3692
ZNF24	ORFeome v8	3699
APEX2	ORFeome v8	3714
RPA2	ORFeome v8	3722
MCM3	ORFeome v8	3726
PAGR1	ORFeome v7	3927
AEN	ORFeome v8	3954
FEN1	ORFeome v7	3978
POLD2	ORFeome v7	3988
GPKOW	ORFeome v7	4001
H2AFX	ORFeome v8	4032
PECI	ORFeome v8	8041
MORF4L1	ORFeome v8	4430
EXO1	ORFeome v7	4484
BRD8	ORFeome v8	4485
RNF8	ORFeome v7	4755
GINS3	ORFeome v7	4758
POLD1	ORFeome v8	4775
CDC45	ORFeome v8	4828
ERCC3	ORFeome v8	4854
ING4	ORFeome v8	4992
MCMBP	ORFeome v7	5222
UBE2V2	ORFeome v8	5572
HUS1	ORFeome v8	5599
PRIM1	ORFeome v8	5641
UBE2B	ORFeome v8	5728
TEL2	ORFeome v7	5884
RAD51B	ORFeome v8	8346
RAD51D	ORFeome v8	7201
ASF1A	ORFeome v7	5980
ZC3H11A	ORFeome v8	6160
WRNIP1	ORFeome v7	6233
ERCC8	ORFeome v8	6310
GINS1	ORFeome v8	6412
OTUB1	ORFeome v7	6420
MCM2	ORFeome v8	4536
MSH5	ORFeome v8	6760
HMCES	ORFeome v7	6826
MUS81	ORFeome v8	6827
MBD4	ORFeome v7	6853
MCRS1	ORFeome v7	6901
ABTB1	ORFeome v7	7026
RAD23A	ORFeome v8	7058
DDX1	ORFeome v8	7143
PARP3	ORFeome v8	7318
KU80	ORFeome v7	7362
RAD51AP1	ORFeome v7	7510
XRCC4	ORFeome v8	7515
XPA	ORFeome v8	7662
POLH	ORFeome v8	7683
FANCC	ORFeome v8	7699
MPG	ORFeome v8	7728
CDC25C	ORFeome v8	7841
MSH2	ORFeome v8	7918
DDX17	ORFeome v8	8028
EP400	ORFeome v8	8717
SETD3	ORFeome v8	8806
RAD51C	ORFeome v8	8834
APTX	ORFeome v8	8866
HDAC7	ORFeome v8	8955
MTA1	ORFeome v8	8956
MMS19	ORFeome v8	8970
MCM9	ORFeome v7	9308
ZFHX3	ORFeome v8	9406
PTPN11	ORFeome v8	9415
SPO11	ORFeome v8	9483
CKAP5	ORFeome v8	9657
RAD17	ORFeome v7	9687
KIAA0182	ORFeome v7	9694
NAT10	ORFeome v8	9701
POLI	ORFeome v7	10037
MYST2	ORFeome v7	10042
DMC1	ORFeome v8	56779
SNX32	ORFeome v8	10408
HSFY1	ORFeome v8	10543
SETDB2	ORFeome v8	10639
SMARCAD1	ORFeome v8	10760
ZRANB2	ORFeome v7	11325
FANCE	ORFeome v8	11400
DNMT3A	ORFeome v8	11403
DONSON	ORFeome v7	11467
WDR76	ORFeome v8	11797
ERCC1	ORFeome v8	11933
ORC6	ORFeome v8	12043
DDX6	ORFeome v8	12339
SIN3A	ORFeome v8	12351
ING2	ORFeome v8	12445
VRK3	ORFeome v7	12512
BRD3	ORFeome v8	12575
POLE	ORFeome v8	12663
RHOBTB2	ORFeome v8	12763
HELLS	ORFeome v8	13233
PNKP	ORFeome v8	13397
XRCC2	ORFeome v8	13571
NAA40	ORFeome v8	13676
UBR2	ORFeome v7	13768
RPA4	ORFeome v8	14032
LIG3	ORFeome v8	14243
RINT1	ORFeome v8	14421
BRCA1	ORFeome v8	55703
ALKBH2	ORFeome v8	14660
LMNA	ORFeome v7	14730
MCMDC2	ORFeome v8	14814
PDS5B	ORFeome v8	14893
MCM8	ORFeome v7	15002
EPC1	ORFeome v8	15025
RRM2B	ORFeome v8	54167
MLH3	ORFeome v8	55150
FAN1	ORFeome v8	11671
RNF20	ORFeome v8	52855
DAXX	ORFeome v7	52987
DNA2	ORFeome v7	53124
UHRF1	ORFeome v7	53135
ZW10	ORFeome v7	53140
BCL7A	ORFeome v7	53866
TIP60	ORFeome v7	53941
GEN1	ORFeome v8	54049
CLOCK	ORFeome v7	54316
BARD1	ORFeome v7	54455
CHD1	ORFeome v7	55210
ARL4C	ORFeome v8	55311
ALKBH3	ORFeome v8	55713
ZNF460	ORFeome v8	55829
POLB	ORFeome v8	56121
LIG1	ORFeome v8	71458
CDYL	ORFeome v8	56575
HDAC10	ORFeome v8	56643
SETD7	ORFeome v8	56672
BEND3	ORFeome v8	56682
RBM25	ORFeome v7	70593
SKIV2L2	ORFeome v8	71068
FAM98A	ORFeome v8	71107
WDR55	ORFeome v7	71279
BRD4	ORFeome v8	71377
TCEA1	ORFeome v7	71438
DSCR3	ORFeome v7	71487
CDC14A	ORFeome v8	71733
ING1	ORFeome v8	71736
NAA15	ORFeome v7	71866
INO80	ORFeome v8	72161
SLX4	ORFeome v8	2565
DCLRE1C	ORFeome v7	13460
ZRANB3	Ciccia et al, Mol Cell, 2012	N/A
RAD51	cDNA clone MGC:2244 IMAGE:3139011	N/A
KIAA0913	cDNA clone MGC:164743 IMAGE:40147119	N/A
ATRIP	transcript variant NM_130384	N/A
MRE11	transcript variant NM_005591	N/A
RAD52	cDNA variant HSU12134, GenBank: U12134.1	N/A
FBH1	cDNA clone MGC:141937 IMAGE:8322429	N/A
WHSC1	cDNA clone IMAGE:100066394, MGC:195531	N/A
PRIMPOL	cDNA clone MGC:70479 IMAGE:5786393	N/A
RFWD3	cDNA clone MGC:71573 IMAGE:5266451	N/A
SMARCAL1	Ciccia et al, Genes Dev, 2009	N/A
TCOF1	Ciccia et al, PNAS, 2014	N/A
RNF168	transcript variant NM_152617	N/A
TOPBP1	transcript variant NM_007027, C-terminal fragment (2200 nt-end)	N/A
CHK2	transcript variant NM_007194	N/A
ESRRA	cDNA clone MGC:70614 IMAGE:6527166	N/A
CHK1	transcript variant NM_001114122.2	N/A
SPRTN	transcript variant NM_032018	N/A
RNF138	transcript variant NM_001191324	N/A

## Sheet: sgRNA sequences
sgRNA	Orientation	Sequence	Reference
BFP	Forward	CACCGgctgaagcactgcacgccat	31
	Reverse	AAACatggcgtgcagtgcttcagcC
HIST1H2BK	Forward	CACCGGGGGCTTTAAGACGCTTACT	50
	Reverse	AAACAGTAAGCGTCTTAAAGCCCCC
SEC61B	Forward	CACCGCACTCATCTCCAATATGGTA	49
	Reverse	AAACTACCATATTGGAGATGAGTGC
ACTB	Forward	CACCGGCTATTCTCGCAACTGACAA	49
	Reverse	AAACTTGTCAGTTGCGAGAATAGCC
LMNA	Forward	CACCGGGGGTCGCAGTCGCCATGGC	16
	Reverse	AAACGCCATGGCGACTGCGACCCCC
JAK2	Forward	CACCGAATTATGGAGTATGTGTCTG	24
	Reverse	AAACCAGACACATACTCCATAATTC
EMX1	Forward	CACCGGTCACCTCCAATGACTAGGG	24
	Reverse	AAACCCCTAGTCATTGGAGGTGACC
GFP-2-cut #1	Forward	CACCGACCACCCTGACCTACGAGG
	Reverse	AAACCCTCGTAGGTCAGGGTGGTC
GFP-2-cut #2	Forward	CACCGCTGAAGCACTGCACGCAGG
	Reverse	AAACCCTGCGTGCAGTGCTTCAGC
CALD1	Forward	CACCGTGGAGACTATTGCTGCTTGA	52
	Reverse	AAACTCAAGCAGCAATAGTCTCCAC
TP53	Forward	CACCGCACTTTTCGACATAGTGTGG
	Reverse	AAACCCACACTATGTCGAAAAGTGC
FANCM	Forward	CACCGGTACAACGAATGGGTAGAAC	67
	Reverse	AAACGTTCTACCCATTCGTTGTACC
SPRTN	Forward	CACCGGGCCAGCTGGAGGCCGTCG	67
	Reverse	AAACCGACGGCCTCCAGCTGGCCC

## Sheet: ssODN sequences
ssODN	Sequence		Reference
BFP-GFP	CGGGCATGGCGGACTTGAAGAAGTCGTGCTGCTTCATGTGGTCGGGGTAGCGGCTGAAGCACTGCACGCCGTAAGTCAGGGTGGTCACGAGGGTGGGCCAGGGCACGGGCAGCTTGCCGGTGGTGCAGATGAACTTCAGGGTCA
EMX1	AAGAAGGGCTCCCATCACATCAACCGGTGGCGCATTGCCACGAAGCAGGCCAATGGGGAGGACATCGATGTCACCTCCAATGACTAgtttaaacGGGTGGGCAACCACAAACCCACGAGGGCAGAGTGCTGCTTGCTGCTGGCCAGGCCCCTGCGTGGGCCCAAGCTGGACTCTGGCCACTCCC		24
JAK2	TTCCTTAGTCTTTCTTTGAAGCAGCAAGTATGATGAGCAAGCTTTCTCACAAGCATTTGGTTTTAAATTATGGAGTATGTGTgtttaaacCTGTGGAGACGAGAGTAAGTAAAACTACAGGCTTTCTAATGCCTTTCTCAGAGCATCTGTTTTTGTTTATATAGAAAATTCAGTTTCAGGATCA		24
CALD1	GTATACTGCTCCAGTCTGCTGTCAATCTTGGAGACTACTGCTGCTTGATGGGTCGATTTGACACCACTGCTAAAAAAGTAAACACATACA		52
TP53	TCTTAGGTCTGGCCCCTCCTCAGCATCTTATCCGAGTGGAAGGAAATTTGCGTGTGGAGTATTTGGATGACAAACACTTTTCGTCATAGTGTGGTTGTGCCCTATGAGCCGCCTGAGGTCTGGTTTGCAACTGGGGTCTCTGGGAGGAGGGGTTAAGGGTGGTTGT

## Sheet: Primer sequences
PCR primer	Orientation	Sequence	Reference
EMX1 PCR	Forward	GTCTTCCCATCAGGCTCTCAGCTC	24
	Reverse	GAGCTGGAGGTAGAGACCAGGGT
JAK2 PCR	Forward	ACGTTGATGGCAGTTGCAGGTC	24
	Reverse	CTGACAGAGTTGCTAGACACTGGGTTG
Mutagenesis primer	Orientation	Sequence
RAD18-ΔRING	Forward	GTGACTGTCACAGAGCCG
	Reverse	CAGCAAATCATCTATTGTCTTCATG
RAD18-ΔSAP	Forward	TCACGCGAAGAGAAGAAG
	Reverse	AACTTGTTTCAAAGTGGATG
RAD18-ΔUBZ	Forward	TACAATGCCCAATGCGATG
	Reverse	TACAGTTTTGGGCAGCGG
RAD18-D221A	Forward	AAGCATTTAGcCAGCTGTTTATC
	Reverse	ATTAATGTGACTTTCTGGAATG
RAD18 UBZ-NLS	Forward	GGATCCgccaccATGCCAAAGAAGAAGCGGAAGGTCGGTACTAAAGTGGATTGTCCT
	Reverse	GAATTCTTACCTTTTGTGAACAGAACTTCTGAGGCTTTCC
NGS primer	Orientation	Sequence
BFP NGS Out	Forward	ggagtttccccacactgagt
	Reverse	cttgtacagctcgtccatgc
BFP NGS Adaptor	Forward	ACACTCTTTCCCTACACGACGCTCTTCCGATCTAGCTGACCCTGAAGTTCATCT
	Reverse	AGACGTGTGCTCTTCCGATCTGCATGGCGGACTTGAAGAA
CALD1 NGS Out	Forward	CAATCTCTCCCTCCCAGGTT
	Reverse	CAATCTCTCCCTCCCAGGTT
CALD1 NGS Adaptor	Forward	ACACTCTTTCCCTACACGACGCTCTTCCGATCTGCTAATCAGCTAGCATATGTATGAGAA
	Reverse	GTGACTGGAGTTCAGACGTGTGCTCTTCCGATCTTTGGACTTGATTATTGTCCTAAGTG
TP53 NGS Adaptor	Forward	acactctttccctacacgacg ctcttccgatctGCCCCTCCTCAGCATCTTAT
	Reverse	agacgtgtgctcttccgatctCTTAACCCCTCCTCCCAGAG
FANCM NGS Adaptor	Forward	acactctttccctacacgacg ctcttccgatctGTGGGTGAAGAAGGTTTGGA
	Reverse	agacgtgtgctcttccgatctCGTTCCTCTCGTCCTTCAGA
SPRTN NGS Adaptor	Forward	acactctttccctacacgacg ctcttccgatctTCGTGGGAGTTGGTGGAC
	Reverse	agacgtgtgctcttccgatctTCCCGCCTCTTTCCCCAG

## Sheet: siRNA
siRNA	Sequence/Identifier		Source	Reference
Control siRNA (Firefly luciferase)	CGUACGCGGAAUACUUCGAUU		Horizon Dharmacon
53BP1 siRNA	D-003549-01		Horizon Dharmacon	22
RNF8 siRNA	AGA AUG AGC UCC AAU GUA UUU		Horizon Dharmacon	69

## Sheet: Antibodies
Antibody	Identifier	Use	Dilution	Source
anti-vinculin	V9131	WB	1:5,000	Sigma-Aldrich
anti-tubulin	NB600-506	WB	1:5,000	Novus Biologicals
anti-gH2AX	A303-837A	IF	1:1,000	Bethyl Laboratories
anti-53BP1	A300-273A	WB, IF	1:2,000 (WB); 1:1,000 (IF)	Bethyl Laboratories
anti-FLAG	A2220	WB, IF	1:5,000 (WB); 1:1,000 (IF)	Sigma-Aldrich
anti-RAD18	9040	WB	1:2,000	Cell Signaling Technology
anti-RNF8	sc-271462	WB	1:1,000	Santa Cruz Biotechnology
anti-PCNA	MA5-11358	WB	1:2,000	ThermoFisher Scientific
anti-ubiquityl-PCNA (Lys164)	13439	WB	1:10,000	Cell Signaling Technologies
anti-SSEA-4	MAB1435	IF	1:1,000	R&D Systems
anti-NANOG	AF1997	IF	1:1,000	R&D Systems
HRP-conjugated AffiniPure goat anti-rabbit IgG	111-035-144	WB	1:10,000	Jackson ImmunoResearch
HRP-linked sheep anti-mouse IgG	NA931	WB	1:10,000	GE Healthcare
Alexa Fluor 488 goat anti-mouse IgG	A-11029	IF	1:10,000	ThermoFisher Scientific
Alexa Fluor 488 goat anti-rabbit IgG	A-11008	IF	1:10,000	ThermoFisher Scientific
Alexa Fluor 647 goat anti-rabbit IgG	A32733	IF	1:5,000	ThermoFisher Scientific
Alexa Fluor 555 goat anti-mouse IgG	A28180	IF	1:5,000	ThermoFisher Scientific
Alexa Fluor 555 goat anti-rabbit IgG	A27039	IF	1:5,000	ThermoFisher Scientific
